# Supplementary material for: Machine learning prediction of non-attendance to postpartum glucose screening and subsequent risk of type 2 diabetes following gestational diabetes
Source: PLoS One. 2022 Mar 7;17(3):e0264648. doi: 10.1371/journal.pone.0264648 (PMC8901061; doi:10.1371/journal.pone.0264648)
Supplement: S2 Appendix — (XLSX) [file pone.0264648.s008.xlsx]

## Sheet: Sheet1
Is this woman likely to attend post partum screening?
Variable	Enter value	Values
Antenatal fasting glucose (mmol/l)		0
Antenatal postprandial glucose (mmol/l)		0		The probability of missing postpartum screening is:
Antenatal HbA1c (mmol/mol)		0
Age (years)		0
BMI (kg/m^2)		0				0.040703
Parity (number)		0
Diastolic BP (mmHg)		0
Gestational age at antenatal OGTT (weeks)		0			Attender
Gestational age at delivery (weeks)		0
Instrument assisted delivery		0
Sex of baby		0
Is the baby SGA?		0
Initiated breastfeeding?		0
Ethnicity		0
Marital status		0
Current smoker		0
We find the optimal threshold to be 0.46 (46%). Patients above this score may be predicted to be non-attenders (sensitivity = 0.7 F1 score = 0.60)
