# Supplementary material for: Machine learning prediction of non-attendance to postpartum glucose screening and subsequent risk of type 2 diabetes following gestational diabetes
Source: PLoS One. 2022 Mar 7;17(3):e0264648. doi: 10.1371/journal.pone.0264648 (PMC8901061; doi:10.1371/journal.pone.0264648)
Supplement: S3 Appendix — Full dataset is available on request following completion of suitable confidentiality agreement. (CSV) [file pone.0264648.s009.csv]

ID	PN_attendance	Ethnicity	Smoking	AN_Fasting	AN_Postprandial	Age	BMI	Sys BP	Dia BP	GA birth	Del.Mode
1	Yes	White-Caucasian	Smoker	6.50	8.00	24	40.7	100	70	36.5	Normal
2	Yes	Other	Never smoked	4.40	9.70	43	19.3	98	70	39.2	C-Section
3	Yes	White-Caucasian	Smoker	5.10	8.30	23				38.3	Normal
4	Yes	White-Caucasian	Never smoked	7.10	9.20	27	34.6	102	70	30.2	Normal
5	Yes	White-Caucasian	Never smoked	4.40	5.70	39	26	98	45	39	C-Section
6	No	White-Caucasian	Ex-Smoker	4.40	8.10	29		100	60	39.4	Normal
7	No	Southasian		6.90	4.50	30		100	60	38	Normal
8	Yes	White-Caucasian	Smoker	5.60	9.20	32	33.9	131	77	38	Normal
9	Yes	Southasian	Never smoked	4.50	10.80	37	32	120	72	37.5	Instrument
10	Yes	White-Caucasian	Never smoked	4.30	7.90	30		100	60	35.5	C-Section
11	No	White-Caucasian	Smoker	6.30	12.10	22	34.8	108	62	38	C-Section
12	No	White-Caucasian	Smoker	4.20	8.10	31	39.3	113	72
13	No	White-Caucasian	Ex-Smoker	4.20	7.80	35	28.3	110	80	36.4	Normal
14	Yes	White-Caucasian	Ex-Smoker	4.90	8.40	26	29.7	108	60	37.4	Normal
15	No	White-Caucasian	Never smoked	4.70	7.00	29	43	130	90	38.3	C-Section
16	No	White-Caucasian	Smoker	5.10	6.30	27				37.4	Normal
17	No	White-Caucasian	Never smoked	5.20	7.80	37	29.4	120	83	38.5	C-Section
18	No	Other	Never smoked	6.60	11.20	38	27.6	120	70	37.3	C-Section
19	Yes	Other	Never smoked	5.30	8.60	36	22.3	108	74	37.5	Instrument
20	No	White-Caucasian	Never smoked	4.20	8.10	29	25.6	110	68	37.6	Normal
21	No	White-Caucasian	Smoker	5.20	8.00	19	40.6	110	70	38.2	C-Section
22	Yes	Other				33				37.6	C-Section
23	Yes	White-Caucasian	Ex-Smoker	5.90	11.60	29	29.8	122	64	39.1	Instrument
24	Yes	White-Caucasian	Never smoked	4.50	7.30	36	35.9	110	68	37.1	C-Section
25	Yes	White-Caucasian	Ex-Smoker	6.00	12.70	32	30.8	110	70	38.6	Normal
26	Yes	White-Caucasian	Ex-Smoker	4.30	5.10	34	26.9	115	74	38.5	Normal
27	Yes	White-Caucasian	Ex-Smoker	4.60	8.90	32	23.8	120	80	38.2	Normal
28	Yes	White-Caucasian	Ex-Smoker	5.30	8.80	24				38.2	Normal
29	Yes	White-Caucasian	Ex-Smoker	4.40	9.40	22	30.9	104	56	38.2	Normal
30	No	White-Caucasian	Smoker	6.90	10.00	28	34.7	118	70	38.4	Normal
31	Yes	White-Caucasian	Smoker		10.60	37	42.6	120	80	38.2	Normal
32	Yes	White-Caucasian				34
33	No	White-Caucasian	Never smoked			17	19.5	91	56	39	C-Section
34	Yes	Southasian	Never smoked			41				39	Normal
35	No	White-Caucasian	Never smoked			41	28.3	112	72	39.2	Normal
36	Yes	Other	Never smoked	5.00	7.40	33	24.7	121	82	38.4	Normal
37	Yes	Other	Ex-Smoker	4.90	8.30	38	21.9	102	69	30.4	C-Section
38	Yes	White-Caucasian	Ex-Smoker	5.50	8.70	34	40	120	70	38.4	C-Section
39	Yes	White-Caucasian		4.40	8.20	24				38	Normal
40	Yes	Southasian	Never smoked	4.70	8.30	37				37.1	Normal
41	No	White-Caucasian	Never smoked	4.20	7.90	32	22.2	125	80	38.1	Normal
42	Yes	White-Caucasian	Ex-Smoker			37	44.3	113	77	38.1	Normal
43	Yes	White-Caucasian	Ex-Smoker			34	34.7	120	80	38.2	Normal
44	No	White-Caucasian	Smoker	4.60	7.90	22	30.7	114	77	40.5	C-Section
45	No	Southasian	Never smoked	4.50	9.30	38	28	130	85	37	Normal
46	Yes	White-Caucasian	Never smoked	5.90	8.50	23	40.4	120	70	38	C-Section
47	No	Southasian	Never smoked	7.40	7.40	31	28.7	110	70	39.3	C-Section
48	Yes	White-Caucasian	Smoker	5.10	8.40	42	29	120	70	38	C-Section
49	Yes	White-Caucasian	Never smoked	5.70	5.30	30	21.1	95	60	37.5	Instrument
50	Yes	White-Caucasian	Ex-Smoker	4.30	7.40	39	26.2	105	66	38	C-Section
51	Yes	White-Caucasian	Smoker	4.80	8.00	40	22.3	100	60	38.1	Normal
52	Yes	White-Caucasian	Never smoked	6.10	7.70	35	23.7	115	70	38.2	C-Section
53	Yes	White-Caucasian	Never smoked			33	27.3	120	80	38.4	Instrument
54	Yes	White-Caucasian	Never smoked	4.50	8.50	38	32.9	98	60	38.3	Normal
55	Yes	White-Caucasian	Never smoked	4.50	4.60	34	32.4	122	79	36.3	Normal
56	No	White-Caucasian	Ex-Smoker	4.60	7.70	26	35.6	100	74	38.4	Normal
57	Yes	White-Caucasian	Smoker	4.00	2.40	24	31.2	113	64	39.1	Normal
58	Yes	White-Caucasian	Ex-Smoker	5.70	12.70	32	29.4	120	70	37.1	C-Section
59	No	White-Caucasian	Never smoked	5.90	7.80	31	39	126	72	39.2	Normal
60	No	White-Caucasian				30				38.1	C-Section
61	Yes	Southasian	Ex-Smoker	5.30	6.20	39	34	124	86	38.1	C-Section
62	Yes	White-Caucasian	Never smoked	4.90	8.00	36	22	137	76		Normal
63	Yes	White-Caucasian	Smoker	6.70	10.90	35	37.5	140	76	37.2	C-Section
64	No	White-Caucasian	Ex-Smoker	7.20	3.30	23	32.6	100	50	38.3	C-Section
65	Yes	White-Caucasian	Ex-Smoker	4.30	7.40	31	27.8	130	80	38.4	Normal
66	No	Other	Never smoked			33	30.4			38	C-Section
67	Yes	White-Caucasian	Ex-Smoker	4.20	5.10	25	34.8	121	73	38.3	C-Section
68	Yes	White-Caucasian	Never smoked	4.10	7.80	37	21.2	121	75	39.2	Normal
69	Yes	Other	Never smoked	4.70	7.80	34	29	110	81	38.4	Instrument
70	Yes	White-Caucasian	Never smoked	5.40	9.50	36	26	120	70	39.1	C-Section
71	Yes	White-Caucasian		5.50	7.80	21				36.3	C-Section
72	Yes	White-Caucasian	Never smoked	4.20	8.80	29	29	110	70	39.4	C-Section
73	No	White-Caucasian	Ex-Smoker	5.80	11.00	37	48.9	152	90	37	Normal
74	Yes	White-Caucasian	Smoker	5.10	8.30	31	41.4	120	80	35.1	C-Section
75	No	White-Caucasian	Never smoked	5.30	10.60	36	30.1	120	65	38.3	Normal
76	Yes	White-Caucasian	Ex-Smoker	5.10	7.60	28	37.9	130	70	36.4	C-Section
77	Yes	White-Caucasian	Ex-Smoker	4.00	8.50	33	20.2	111	72	40.1	Normal
78	Yes	White-Caucasian	Never smoked	4.80	8.50	37	37.5	140	90	37.5	C-Section
79	Yes	White-Caucasian	Ex-Smoker	7.80	11.90	25	43.2	124	84	38.6	Normal
80	Yes	White-Caucasian	Ex-Smoker	4.90	7.90	20	43.4	138	83	40.5	Normal
81	No	Southasian	Never smoked	5.00	8.20	36	30.4	108	70	38.4	C-Section
82	Yes	White-Caucasian	Never smoked	4.80	8.10	25	19.5	100	60	38	Instrument
83	Yes	White-Caucasian	Never smoked	4.30	8.10	32	39.4	120	70	38.1	Normal
84	Yes	White-Caucasian	Never smoked	4.70	9.80	29	33.1	110	70	38.3	Normal
85	Yes	White-Caucasian	Never smoked	3.80	6.40	25	23.7	104	70	39.4	Normal
86	Yes	White-Caucasian	Smoker	4.10	1.90	30	31.9	108	70	38.4	C-Section
87	No	White-Caucasian	Smoker	4.40	10.30	36	31.2	118	62	38.1	Normal
88	Yes	Southasian	Never smoked	4.10	9.50	40	23.8	131	70	37.5	C-Section
89	No	White-Caucasian	Smoker	5.50	7.80	34	21.1	114	69	38.2	Normal
90	No	White-Caucasian	Smoker	5.60	7.80	35	27.1	112	62	40.1	Normal
91	Yes	White-Caucasian	Ex-Smoker	4.40	7.80	32	30.7	122	60	38.1	Normal
92	Yes	Southasian	Never smoked	4.60	9.70	40	36.3	130	80	38.2	Normal
93	No	White-Caucasian	Ex-Smoker			23				39.3	Normal
94	Yes	White-Caucasian	Ex-Smoker	4.60	7.80	31	54.2	142	82	37.2	Normal
95	Yes	White-Caucasian	Ex-Smoker	4.00	8.00	33	27.4	120	60	39	C-Section
96	Yes	Southasian	Never smoked	4.50	9.40	35	23.9	110	70	38	Normal
97	Yes	Southasian	Ex-Smoker	4.90	10.00	35	40	130	80	37	C-Section
98	No	White-Caucasian	Never smoked			30	44.5	126	72	37.4	C-Section
99	No	White-Caucasian	Never smoked	4.60	8.20	31	36.9	140	85	37	Normal
100	Yes	White-Caucasian	Never smoked	4.90	12.50	28	24.5	110	70	38	Normal
101	No	White-Caucasian	Ex-Smoker	4.10	8.60	38	22.3	110	75	38.3	Normal
102	Yes	Other	Never smoked			32	20.6	124	77	38.3	Normal
103	Yes	White-Caucasian		5.60	6.00	45				38.3	C-Section
104	Yes	White-Caucasian	Ex-Smoker	4.50	12.10	35	43	110	70	37.2	Normal
105	Yes	White-Caucasian	Never smoked	4.90	7.90	38	29.7	135	81	38.3	C-Section
106	No	White-Caucasian	Never smoked	4.50	5.10	34	32.7	120	70	37.4	Normal
107	Yes	White-Caucasian	Ex-Smoker	7.40	13.50	35	39.4	109	69	37.6	C-Section
108	Yes	Southasian	Never smoked	6.00	10.90	28	24	108	56	38	C-Section
109	Yes	White-Caucasian	Ex-Smoker	5.80	9.80	32	22.4	115	60	37.3	Instrument
110	Yes	Other		4.80	8.20	40				37.6	C-Section
111	Yes	White-Caucasian	Ex-Smoker	6.20	12.80	28	34.7	140	74	33.1	Normal
112	Yes	Other	Never smoked	4.70	9.10	25	34.3	110	60	38.1	Normal
113	Yes	White-Caucasian	Ex-Smoker	4.90	7.50	29	28.6	116	68	37.5	Normal
114	Yes	White-Caucasian	Never smoked	4.40	8.70	38	19.6	90	55	38.6	C-Section
115	Yes	Southasian	Never smoked	5.40	7.90	40	27.6	112	70	38.4	C-Section
116	No	White-Caucasian	Smoker	4.00	8.10	26	32.4	110	68	38.1	Normal
117	Yes	White-Caucasian	Ex-Smoker	4.40	8.40	37	26.3	132	85	35.2	Instrument
118	Yes	White-Caucasian	Never smoked	4.40	8.70	29	27.3	140	88	38.3	Normal
119	No	White-Caucasian	Smoker	7.80		29	28.3	110	68	38.1	Instrument
120	No	Southasian	Ex-Smoker	4.00	8.20	31	25.1	138	80	39	Normal
121	No	White-Caucasian	Never smoked	4.20	8.00	33	38.9	110	64	37.6	C-Section
122	Yes	Southasian	Never smoked	4.20	9.20	38	28.1	112	78	38.6	Normal
123	Yes	Southasian		5.40	8.00	42				35.4	Normal
124	Yes	White-Caucasian	Smoker	4.80	7.90	32	41.5	125	60	38	C-Section
125	Yes	White-Caucasian		5.20	6.10	35	45.7	120	70	37.4	Normal
126	Yes	White-Caucasian		4.50	7.70	33	30.6	110	74	38.2	Normal
127	No	White-Caucasian	Never smoked	4.80	8.00	40	25.7	120	70	39.3	Normal
128	No	White-Caucasian	Never smoked	4.50	8.00	26	38.1	129	77	38.4	Normal
129	No	White-Caucasian	Never smoked	5.40	8.60	30	40.4	125	79	38.3	Normal
130	Yes	White-Caucasian	Ex-Smoker	4.40	12.30	31	27.8	110	60	38.3	Normal
131	No	Southasian	Never smoked	5.90	8.10	33	31.9	123	75	38	Normal
132	Yes	White-Caucasian	Never smoked			32	29.3	104	62	38.1	C-Section
133	No	White-Caucasian	Never smoked	4.10	7.80	33	22.3	104	68	37.1	Normal
134	Yes	White-Caucasian	Never smoked	4.30	8.60	33	28.7	112	66	39.1	Normal
135	Yes	White-Caucasian		4.70	7.90	23	24.2	100	80	38.4	Normal
136	No	White-Caucasian	Ex-Smoker	4.50	8.20	26	13	120	70	39.1	Normal
137	Yes	White-Caucasian	Ex-Smoker	4.60	5.60	28	33.9	110	80	39.1	C-Section
138	Yes	White-Caucasian	Never smoked	4.30	8.10	41	20.7	98	50	39.1	Normal
139	No	White-Caucasian	Smoker			38				38.4	Normal
140	Yes	White-Caucasian	Never smoked	5.20	7.90	33	41.8	102	60	38.3	Normal
141	Yes	White-Caucasian	Never smoked	4.40	8.60	30	32.3	95	60	38.2	Normal
142	Yes	Other	Never smoked	4.90	8.90	25	22.3	100	70	37.2	C-Section
143	Yes	White-Caucasian				22	19.3	145	88	38.2	C-Section
144	Yes	White-Caucasian	Never smoked			37	20.3	100	70	38.2	C-Section
145	No	White-Caucasian	Smoker	6.10	9.50	42	30.4	110	94	37.3	Normal
146	No	White-Caucasian	Never smoked	4.00	10.70	31	31.6	85	60	37.4	Normal
147	Yes	White-Caucasian	Ex-Smoker	4.70	8.10	29	41.2	130	80	36.6	C-Section
148	Yes	White-Caucasian	Ex-Smoker	4.80	9.90	37	24.9	194	56	38.2	C-Section
149	Yes	White-Caucasian	Ex-Smoker	5.00	9.40	38				37.1	C-Section
150	No	White-Caucasian	Smoker	7.20	8.10	35	38	120	60	37.1	C-Section
151	Yes	White-Caucasian	Ex-Smoker	4.20	9.90	35				37.1	Normal
152	Yes	White-Caucasian	Ex-Smoker	4.20	8.70	32				37.1	C-Section
153	Yes	Southasian	Never smoked	8.10	13.60	40	38.1	128	78	37.2	Normal
154	No	White-Caucasian	Ex-Smoker	4.60	8.50	22	33.5	118	90	37.2	C-Section
155	Yes	Southasian	Smoker	4.40	5.40	28	24.5	124	64	39	Normal
156	Yes	White-Caucasian	Never smoked	5.20	8.50	35	26.4	114	68	38.4	Normal
157	No	White-Caucasian	Never smoked	5.80	7.20	24	39.4	131	81	37.1	Normal
158	Yes	White-Caucasian	Ex-Smoker	4.00	9.40	29	20	112	69	39.5	Normal
159	Yes	White-Caucasian	Never smoked	5.40	6.80	26	28.9	105	65	37	C-Section
160	No	White-Caucasian	Never smoked	4.90	8.20	43		118	75	38.1	C-Section
161	No	White-Caucasian	Smoker	4.40	4.40	27	27.6	110	70	39.6	Normal
162	Yes	White-Caucasian	Smoker	5.70	6.50	30	30.1	100	58	36.2	Normal
163	Yes	Southasian	Never smoked	5.10	9.20	33	30.5	102	60	34	C-Section
164	No	Southasian	Never smoked	5.70	10.60	31	27.4	100	72	37.5	Normal
165	Yes	White-Caucasian	Never smoked			28	21	120	75	39.2	Normal
166	Yes	Other	Never smoked	4.90	8.60	30	26.8	120	70	40.1	Normal
167	No	Southasian	Never smoked			22	32.5	104	75	38	Instrument
168	Yes	White-Caucasian	Never smoked	6.80	9.30	27	38.6	139	92	38.1	Instrument
169	Yes	Other	Never smoked	5.20	7.60	35	29.2	100	58	38.3	C-Section
170	Yes	Southasian	Never smoked	5.00	8.60	30	23.6	102	62	36.6	C-Section
171	No	White-Caucasian	Never smoked	6.40	10.70	34	28.6	110	66	37.2	C-Section
172	Yes	White-Caucasian	Ex-Smoker	4.70	7.90	22	20.3	120	60	38.6	Normal
173	Yes	Southasian	Never smoked	6.20	5.10	35	32.9	125	80	38.5	Normal
174	Yes	White-Caucasian	Ex-Smoker	5.90	10.90	31				38	C-Section
175	Yes	White-Caucasian	Never smoked	5.30	9.30	34	29.7	118	78	37.3	C-Section
176	Yes	Southasian	Never smoked			34	29.2	116	75	38.4	C-Section
177	Yes	White-Caucasian	Ex-Smoker	4.50	8.10	39	31.7	98	66	38.5	C-Section
178	Yes	White-Caucasian	Never smoked	4.80	7.90	29	33.1	118	68	37.5	Instrument
179	Yes	Southasian	Never smoked	5.20	8.30	40	34.7	100	60	37.1	C-Section
180	No	White-Caucasian	Ex-Smoker			34	24.7	107	79	39.6	Normal
181	Yes	White-Caucasian	Never smoked	4.50	8.20	33	27.7	119	73	37.4	Normal
182	Yes	White-Caucasian	Never smoked	4.30	6.30	32	21.6	100	70	37.3	Normal
183	No	Other	Never smoked	6.20	8.20	31		110	60	38.3	Normal
184	No	White-Caucasian	Never smoked	5.70	7.00	34	32.6	118	62	38	C-Section
185	Yes	White-Caucasian	Never smoked	7.30	10.20	31	36.9	125	74	36.2	C-Section
186	Yes	Southasian	Never smoked	4.20	8.00	29	29.3	130	60	38.4	Normal
187	Yes	White-Caucasian	Ex-Smoker	5.20	7.90	38	25.7	120	70	37.3	Normal
188	No	White-Caucasian	Ex-Smoker	5.60	9.90	43	33.1	120	74	37.6	Instrument
189	No	White-Caucasian	Smoker	5.60	6.00	20	36.7	100	60	38.1	C-Section
190	Yes	Southasian	Ex-Smoker	4.70	9.20	38	35	120	80	38	C-Section
191	No	White-Caucasian	Smoker	5.40	3.90	27	35.2	120	80	36.6	Normal
192	No	White-Caucasian	Smoker	5.60	9.00	19	40.8	130	76	39.2	C-Section
193	Yes	White-Caucasian	Ex-Smoker	4.30	8.30	29	34.3	130	80	39	C-Section
194	No	White-Caucasian	Ex-Smoker	5.60	8.00	33	27.3	113	73	38.1	C-Section
195	No	White-Caucasian	Smoker	5.10	4.90	36	14.3	106	64	38.2	C-Section
196	No	Southasian	Ex-Smoker	5.70	6.60	31	34.7	130	74	36	Normal
197	Yes	White-Caucasian	Never smoked	4.60	8.00	51				38.1	C-Section
198	Yes	White-Caucasian	Never smoked	3.60	9.20	35	27.2	130	75	34.5	C-Section
199	No	White-Caucasian	Ex-Smoker			24	22.5	110	60	38.4	C-Section
200	Yes	White-Caucasian	Ex-Smoker	4.70	8.70	37	32.8	106	65	39.2	C-Section
201	Yes	White-Caucasian	Smoker	6.00	6.30	29	37.4	110	70	38	C-Section
202	Yes	White-Caucasian	Smoker	4.70	9.70	25	26.3	143	75	37.6	Normal
203	Yes	Other	Never smoked	4.00	8.80	37	25.6	110	60	38.6	Normal
204	Yes	White-Caucasian	Ex-Smoker	4.70	8.50	33	42.1	110	70	38.1	C-Section
205	Yes	White-Caucasian	Ex-Smoker	4.10	8.40	32	22.7	110	70	39	Normal
206	Yes	White-Caucasian	Ex-Smoker	5.40	9.00	24	36	120	60	35.1	Normal
207	Yes	White-Caucasian	Never smoked	4.70	8.30	33	27.9	110	60	37.4	Normal
208	Yes	White-Caucasian	Ex-Smoker	6.00	9.20	40	40.8	140	85	38.6	C-Section
209	Yes	White-Caucasian	Never smoked	5.20	8.90	43	24.2	100	60	39.4	Normal
210	Yes	White-Caucasian	Never smoked	4.20	8.90	34	35.8	130	80	36.6	Normal
211	Yes	White-Caucasian	Ex-Smoker	5.90	7.40	23	32.6	120	70	37	C-Section
212	Yes	White-Caucasian	Never smoked	5.10	10.70	34	28.6	142	79	38.1	Normal
213	Yes	White-Caucasian	Never smoked	4.70	8.30	33	39.3	110	66	37.1	C-Section
214	No	Other	Never smoked	4.00	8.10	40	24.8	127	73	37.4	C-Section
215	No	White-Caucasian	Ex-Smoker	3.90	4.20	37	26.6	110	63	41.2	Normal
216	No	White-Caucasian	Ex-Smoker	6.30	6.80	32	41.2	110	60	37.4	C-Section
217	Yes	White-Caucasian	Ex-Smoker	4.80	7.80	34	26	140	80	34.1	Normal
218	Yes	White-Caucasian	Never smoked	4.20	8.00	25	31.2	134	78	40.4	C-Section
219	No	Southasian	Smoker	5.60	6.80	39	27.4	116	71	38.2	C-Section
220	Yes	Southasian	Never smoked	4.90	10.10	28	23.5	102	58	37.3	Normal
221	No	White-Caucasian	Smoker	4.70	8.00	19	23.6	120	60	39.2	C-Section
222	No	White-Caucasian	Ex-Smoker	5.10	8.00	28	30.1	112	70	38.5	C-Section
223	No	White-Caucasian	Ex-Smoker	5.80	8.50	21	44	133	88	39.2	C-Section
224	No	White-Caucasian	Smoker	4.40	8.00	37	24.6	99	62	38	C-Section
225	No	White-Caucasian	Smoker	4.50	8.60	36	24.3	120	70	35.3	Normal
226	No	White-Caucasian	Never smoked	4.90	7.80	22	32.8	131	72	38.1	Normal
227	No	White-Caucasian	Ex-Smoker	4.90	9.30	35	29.4	120	62	38.4	C-Section
228	Yes	White-Caucasian	Ex-Smoker	4.70	9.70	30	32	120	62	38.2	C-Section
229	Yes	White-Caucasian	Ex-Smoker	4.00	3.60	23	27.6	100	70	39	Normal
230	Yes	White-Caucasian	Ex-Smoker	4.90	8.00	32	22.1	105	60	38.2	Instrument
231	Yes	White-Caucasian	Never smoked	5.00	8.00	25	32.4	117	70	40.2	Normal
232	Yes	Southasian		4.20	5.00	36				39.2	C-Section
233	No	White-Caucasian	Ex-Smoker	4.50	8.70	23	32.4	120	73	38	Normal
234	No	White-Caucasian	Ex-Smoker	6.30	9.50	32	30.7	120	80	40	Normal
235	No	White-Caucasian	Smoker	4.20	9.80	31	36.2	126	72	38	Normal
236	Yes	White-Caucasian	Never smoked	4.50	10.30	35	22.7	112	66	37.5	Normal
237	Yes	White-Caucasian	Smoker	5.40	7.70	36	25.3	136	80	37.3	Normal
238	Yes	White-Caucasian	Never smoked	5.20	8.10	41	23.9	120	80	38.1	Normal
239	Yes	White-Caucasian	Ex-Smoker	4.10	7.80	30	35.1	114	73	38.5	C-Section
240	Yes	White-Caucasian	Never smoked	4.70	7.90	35	41.2	130	80	38.1	Normal
241	Yes	White-Caucasian	Never smoked			29	25.6	110	70	38.2	Instrument
242	Yes	White-Caucasian	Ex-Smoker	4.90	10.30	29	21.2	90	50	37.1	Normal
243	No	White-Caucasian	Never smoked	5.80	7.90	21	40.8	120	90	38.2	Normal
244	No	White-Caucasian	Ex-Smoker	5.30	8.00	34	32.7	130	80	37.5	C-Section
245	Yes	Southasian	Never smoked	5.70	9.60	32	24.9	122	73	37	Instrument
246	Yes	White-Caucasian	Ex-Smoker	5.20	9.10	33	29.1	120	75	37	C-Section
247	Yes	White-Caucasian	Never smoked	4.90	10.10	38	28.4	112	64	37.1	C-Section
248	No	White-Caucasian	Never smoked	5.10	8.60	38	42.7	118	71	38.6	C-Section
249	Yes	White-Caucasian	Never smoked	4.40	8.90	25	20	124	71	38.2	Normal
250	Yes	White-Caucasian	Ex-Smoker	6.30	8.00	29	32.4	110	64	38.1	C-Section
251	No	White-Caucasian	Ex-Smoker	4.80	10.70	27	25.7	102	60	37.6	C-Section
252	Yes	White-Caucasian	Never smoked	4.50	8.40	39	25.7	118	74	38.5	Normal
253	Yes	White-Caucasian	Never smoked	4.90	8.10	26	21.6	100	60	37.5	Instrument
254	No	White-Caucasian	Ex-Smoker	4.60	7.80	36	23.5	115	70	36.5	C-Section
255	Yes	White-Caucasian	Ex-Smoker	4.70	9.30	34	37.6	114	78	37.2	Normal
256	Yes	White-Caucasian	Never smoked	4.50	9.20	38				37.1	Instrument
257	Yes	White-Caucasian	Never smoked	5.10	8.10	28	30.5	128	64	37.6	Normal
258	Yes	White-Caucasian	Never smoked	6.10	8.80	21	29	120	78	37.1	C-Section
259	Yes	Other		5.90	12.10	34				37.4	Normal
260	Yes	Southasian	Ex-Smoker	4.40	9.10	29				38.5	Normal
261	Yes	White-Caucasian	Ex-Smoker	4.40	8.30	35	22.5	105	58	39.1	Normal
262	Yes	White-Caucasian	Never smoked	4.40	8.80	31	23.4	112	64	35.5	Instrument
263	Yes	White-Caucasian	Ex-Smoker	6.00	9.60	34	32.8	122	70	37.4	C-Section
264	No	White-Caucasian	Smoker	3.90	8.00	31	35	110	80	39.3	C-Section
265	Yes	White-Caucasian	Never smoked	5.90	3.80	37	36	110	70	37.4	Normal
266	No	White-Caucasian	Ex-Smoker	5.10	8.10	28	31.2	130	62	36.5	C-Section
267	Yes	Southasian	Never smoked	5.50	8.00	26	17	90	60	40	Normal
268	Yes	White-Caucasian	Ex-Smoker	4.50	8.20	38	29.8	116	75	38.1	Normal
269	No	White-Caucasian	Smoker	4.70	10.90	32	24.1	100	60	37.6	C-Section
270	Yes	White-Caucasian	Ex-Smoker	5.40	8.40	35	28.6	100	64	38.4	Normal
271	No	White-Caucasian	Ex-Smoker	5.00	8.10	22	34.9	130	88	39.2	Normal
272	Yes	White-Caucasian	Never smoked	4.70	7.90	34	22.1	104	63	37.3	C-Section
273	Yes	White-Caucasian	Never smoked	4.60	9.30	27	25.3	106	62	37.3	Normal
274	No	White-Caucasian	Smoker	5.20	8.20	25	37.3	125	60	40	Instrument
275	Yes	White-Caucasian	Ex-Smoker	4.80	9.00	41	23.4	110	70	38	C-Section
276	Yes	Other	Never smoked	4.20	6.70	48	32.2	118	75	38	Normal
277	No	White-Caucasian	Smoker			23				38.3	Normal
278	No	White-Caucasian	Ex-Smoker	4.00	8.30	27	37.6	110	72	37.6	C-Section
279	Yes	Other	Never smoked	4.70	7.80	28				38.3	Normal
280	Yes	White-Caucasian	Ex-Smoker			34				39.4	Normal
281	Yes	White-Caucasian	Never smoked	4.00	8.90	39	21.6	126	72	39.1	Normal
282	No	White-Caucasian	Ex-Smoker	4.40	8.50	20	30.5	102	62	38.4	Normal
283	Yes	White-Caucasian	Never smoked	5.00	9.80	30	32.6	130	90	37.5	Normal
284	Yes	White-Caucasian	Ex-Smoker	6.20	10.00	24	43	110	60	37.4	Normal
285	Yes	White-Caucasian	Never smoked	4.00	8.30	28	27.3	110	70	38.4	Normal
286	Yes	White-Caucasian	Never smoked	5.30	9.70	38	32.5	154	84	39	C-Section
287	Yes	White-Caucasian	Ex-Smoker			33	22.6	150	60	38.5	Normal
288	Yes	White-Caucasian	Ex-Smoker	4.30	8.20	28	31.6	105	74	38.2	Normal
289	Yes	White-Caucasian	Never smoked	5.20	6.60	28	28.4	123	79	38.4	C-Section
290	Yes	White-Caucasian	Never smoked			31	21.7	107	66	39.6	C-Section
291	No	White-Caucasian	Ex-Smoker			18	27.6	100	60	33.6	Normal
292	Yes	White-Caucasian	Ex-Smoker	8.50	16.20	23	30.1	130	80	38.1	C-Section
293	Yes	Other	Never smoked	4.60	8.00	36	20.3	110	60	36.2	Normal
294	No	White-Caucasian	Ex-Smoker	6.10	12.90	34	31	112	64	39.2	Normal
295	No	Southasian	Never smoked	4.70	8.20	33	39.2	120	70	39.1	Normal
296	Yes	White-Caucasian	Ex-Smoker			27	38.6	106	68	38.6	Normal
297	No	White-Caucasian	Smoker			31	34.1	108	68	37.1	Normal
298	Yes	White-Caucasian	Never smoked	5.70	10.00	31				37	C-Section
299	Yes	White-Caucasian	Never smoked	4.40	8.80	30	35	120	70	38.1	Normal
300	Yes	White-Caucasian	Never smoked	7.10	13.60	38	26.6	108	66	38	C-Section
301	Yes	Southasian	Never smoked	4.40	7.90	28	24.6	100	58	38.4	C-Section
302	No	White-Caucasian	Ex-Smoker	5.00	8.80	34	28.4	104	62	36	Normal
303	No	White-Caucasian	Ex-Smoker	4.90	8.00	38	25.6	102	64	35.2	Normal
304	Yes	White-Caucasian	Ex-Smoker	5.70	7.90	29	31.2	130	70	37.5	C-Section
305	Yes	White-Caucasian	Never smoked			38	29.5	107	66	38.2	Normal
306	Yes	White-Caucasian	Ex-Smoker	5.40	8.40	32	39.9	135	93	38.5	C-Section
307	No	White-Caucasian	Smoker	6.90	12.00	33	28.4	151	99	37.3	Normal
308	Yes	White-Caucasian	Ex-Smoker	5.10	7.90	25	32.6	120	75	34.4	Normal
309	No	Other	Never smoked	4.90	8.30	26	38.8	105	78	39.4	Instrument
310	No	Southasian	Never smoked	5.60	10.50	41	25	100	70	36	Normal
311	Yes	White-Caucasian	Ex-Smoker	5.20	10.40	28	29.4	110	58	38.4	Normal
312	Yes	White-Caucasian	Never smoked	4.80	8.00	35	36.2	122	78	37.3	Instrument
313	Yes	White-Caucasian	Never smoked	4.80	7.90	30	22.4	106	65	40	Normal
314	Yes	White-Caucasian	Smoker	4.50	8.20	21	26	111	70	40	Normal
315	Yes	Other	Never smoked	4.80	9.60	29	21.9	90	64	38.3	C-Section
316	Yes	Southasian	Never smoked	5.20	8.50	31	30	110	60	38.5	C-Section
317	Yes	White-Caucasian	Never smoked	4.30	8.40	29	17.4	100	68	37.2	Normal
318	Yes	White-Caucasian	Ex-Smoker	4.60	8.30	35	22.3	120	70	38.1	Normal
319	Yes	White-Caucasian	Ex-Smoker	3.70	8.00	22	22.8	100	60	40.1	Normal
320	Yes	White-Caucasian	Ex-Smoker	5.90	10.60	26	28.7	112	68	37.5	Normal
321	No	White-Caucasian	Never smoked	5.70	7.70	42	27.9	150	78	38.1	Normal
322	Yes	White-Caucasian	Ex-Smoker	5.80	9.60	33	37.5	128	84	38.5	C-Section
323	No	White-Caucasian	Never smoked	5.30	9.50	32	30.1	129	81	38	Instrument
324	Yes	White-Caucasian	Smoker			27	43.6	126	74	38.1	Normal
325	Yes	Other	Ex-Smoker	5.20	10.40	36	21.2	92	66	39.5	C-Section
326	Yes	Other	Ex-Smoker	4.40	9.00	38	23.2	109	70	39.1	Instrument
327	No	White-Caucasian	Smoker	5.70	6.80	38	36.7	125	82	36.3	Normal
328	Yes	White-Caucasian	Smoker			31	18.9	130	60	37	C-Section
329	No	White-Caucasian	Smoker	5.50	8.50	35	37.6	98	68	38.6	C-Section
330	Yes	White-Caucasian	Ex-Smoker	4.60	7.70	39	20.3	124	70	38.3	Normal
331	Yes	White-Caucasian	Ex-Smoker	4.20	8.00	33	27.3	142	74	36.3	Normal
332	Yes	White-Caucasian	Ex-Smoker	4.20		36	29.1	118	72	37.3	Normal
333	Yes	White-Caucasian	Never smoked	4.60	7.10	43	35.1	100	60	37	C-Section
334	Yes	White-Caucasian	Never smoked	4.40	8.00	28	36	120	70	38.6	C-Section
335	No	White-Caucasian	Never smoked	4.70	5.70	34	26.9	105	60	36.4	Normal
336	No	White-Caucasian	Smoker	4.80	8.80	37	42.9	145	82	38.1	Normal
337	No	White-Caucasian	Never smoked	3.90	8.60	27	20.2	100	60	39.2	Normal
338	No	White-Caucasian	Smoker	4.30	9.50	24	18.5	110	58	38.4	Normal
339	Yes	White-Caucasian	Ex-Smoker	4.70	8.00	28	28	120	70	38	C-Section
340	No	White-Caucasian	Never smoked	4.40	5.80	28	33.6	105	60	38.5	C-Section
341	No	White-Caucasian	Never smoked	4.30	9.30	28	41.4	130	80	37.2	C-Section
342	Yes	White-Caucasian	Never smoked	6.70	9.70	35	30.5	110	70	37.4	C-Section
343	Yes	Other	Never smoked	4.30	8.50	32	19	116	74	39.6	Normal
344	No	White-Caucasian	Never smoked	4.70	4.80	42	40.3	122	80	41.6	C-Section
345	Yes	Other	Never smoked	4.90	8.10	34	25	110	70	39.1	Normal
346	Yes	White-Caucasian		4.30	8.10	26				37.5	Normal
347	Yes	White-Caucasian	Smoker	5.10	8.10	33	26	110	60	38	Normal
348	No	White-Caucasian	Ex-Smoker	5.20	9.90	41	27.7	109	74	39	C-Section
349	Yes	White-Caucasian	Never smoked	12.70	19.50	41	25.1	160	92	37.6	Normal
350	Yes	White-Caucasian	Never smoked			32	22.6	102	60	38.4	Normal
351	No	White-Caucasian	Never smoked	5.40	9.00	40	38.9	146	95	38.3	Instrument
352	No	White-Caucasian	Never smoked	4.40	8.00	31				39	C-Section
353	Yes	White-Caucasian	Ex-Smoker	4.80	8.30	33	34.8	119	67	37.2	Normal
354	No	White-Caucasian	Smoker	4.60	8.70	24	23.2	108	80	38.1	C-Section
355	Yes	Southasian	Ex-Smoker	4.50	6.00	23	26.1	106	72	39.1	C-Section
356	Yes	White-Caucasian	Ex-Smoker			34	22.2	100	60	38.1	Normal
357	Yes	White-Caucasian	Never smoked	5.20	8.20	28	28.4	130	78	40	Normal
358	No	Southasian	Ex-Smoker	4.30	9.90	27	26.9	128	82	37.2	Instrument
359	Yes	Southasian	Never smoked	4.40	10.20	37	30	124	72	36.4	C-Section
360	Yes	White-Caucasian	Smoker	3.90	9.20	26	17.4	125	70	39.2	Instrument
361	No	White-Caucasian	Never smoked	4.70	7.20	26	41	132	82	37.4	Instrument
362	Yes	White-Caucasian	Never smoked	4.30	8.00	35	34.2	133	86	39	C-Section
363	No	White-Caucasian	Ex-Smoker			33	18.5	117	50	38.5	Instrument
364	Yes	White-Caucasian	Smoker	4.10	8.90	33	34.4	118	69	38.4	Normal
365	No	White-Caucasian	Ex-Smoker	6.40	4.70	25	39.1	130	74	36	C-Section
366	Yes	White-Caucasian	Smoker	4.20	10.10	29				38.1	Normal
367	Yes	White-Caucasian	Never smoked	5.10	9.50	38				37.3	Normal
368	Yes	White-Caucasian	Ex-Smoker	4.10	9.10	36	31	102	66	37.2	Normal
369	Yes	White-Caucasian	Ex-Smoker			32	35.5	95	70	34	Normal
370	Yes	White-Caucasian	Never smoked	5.30	7.90	25	34.8	110	70	37.1	Instrument
371	Yes	White-Caucasian	Smoker	5.80	9.10	39	43.6	126	76	37.3	Normal
372	No	White-Caucasian	Smoker	4.70	8.40	27	37.1	110	72	38.3	Normal
373	Yes	Other	Ex-Smoker			24	26.6	124	90	39.5	Normal
374	Yes	Other	Never smoked	4.70	7.60	40	31.6	128	72	38	C-Section
375	Yes	White-Caucasian	Never smoked	5.20	10.60	36	36.9	120	70	40	Normal
376	No	White-Caucasian	Never smoked	5.30	7.80	29	30.1	120	70	38.2	Normal
377	Yes	Southasian	Ex-Smoker	4.70	9.10	38	21.1	130	74	38.1	C-Section
378	Yes	White-Caucasian	Never smoked	4.30	8.20	38	18.8	112	78	39.3	Normal
379	No	White-Caucasian	Never smoked	4.00	10.80	26	25.9	100	60	37	C-Section
380	No	White-Caucasian	Never smoked	4.50	7.80	40	22.7	106	78	37.6	Normal
381	Yes	Southasian	Ex-Smoker	4.40	5.40	30	26.3	101	87	38.1	Normal
382	No	White-Caucasian	Ex-Smoker	6.80	11.20	39	30.8	124	62	35.1	Normal
383	Yes	White-Caucasian	Never smoked	4.10	8.80	25	18.6	102	62	39.3	Normal
384	No	White-Caucasian	Smoker			31	26.3	102	60	41	Normal
385	Yes	White-Caucasian	Never smoked	5.80	7.30	28	46.7	100	60	39.2	C-Section
386	Yes	White-Caucasian	Ex-Smoker	4.60	7.80	28	21.2	87	56	37.4	Normal
387	No	White-Caucasian	Never smoked	4.70	8.20	25	38.2	128	77	37.5	C-Section
388	Yes	White-Caucasian	Never smoked	4.80	9.50	29	29.5	128	80	38.1	Normal
389	Yes	White-Caucasian	Never smoked	6.20	9.70	25	49.9	100	72	35.6	C-Section
390	Yes	White-Caucasian	Ex-Smoker	4.10	4.90	33	32	120	60	38.4	Normal
391	Yes	White-Caucasian	Ex-Smoker	4.70	9.00	34	37.6	127	88	38	C-Section
392	No	Southasian	Never smoked	4.00	7.00	22	26	110	70	39.3	Normal
393	No	White-Caucasian	Ex-Smoker	5.10	8.20	20	36.1	120	70	34	C-Section
394	Yes	Other	Never smoked	4.80	8.00	36	25.6	100	58	37.4	Normal
395	No	White-Caucasian	Never smoked	5.60	6.90	35	37.9	124	82	39.2	C-Section
396	No	White-Caucasian	Ex-Smoker	5.00	7.90	27	33	120	66	39.2	Normal
397	Yes	White-Caucasian	Smoker	4.90	8.00	20	33.4	120	70	38.3	Normal
398	Yes	White-Caucasian	Ex-Smoker	6.20	7.60	41	44.5	118	70	38.5	C-Section
399	No	White-Caucasian	Ex-Smoker	5.70	6.80	32	33.2	110	60	37.4	Normal
400	Yes	Other	Ex-Smoker	4.90	12.90	28	29.9	106	76	36.3	Instrument
401	No	White-Caucasian	Never smoked	4.20	8.00	21	26	120	80	38	Instrument
402	No	White-Caucasian	Smoker	4.90	8.90	39	29.4	112	60	37.1	Normal
403	Yes	White-Caucasian	Ex-Smoker	4.70	8.10	37	24.2	110	60	38.5	Normal
404	Yes	Southasian	Never smoked	4.50	8.60	39	22.2	100	60	38	Normal
405	Yes	White-Caucasian	Ex-Smoker			29	27.9	110	58	38	C-Section
406	No	White-Caucasian	Ex-Smoker	4.50	8.50	23	33.5	118	83	39.5	Normal
407	No	Other	Never smoked	5.70	5.70	28	27.6	105	65	39.5	Normal
408	Yes	White-Caucasian		8.80		30				39.5	C-Section
409	No	White-Caucasian	Ex-Smoker	5.20	9.60	31	46.5	128	70	38.6	Normal
410	Yes	White-Caucasian	Ex-Smoker	3.90	9.00	29	25.7	124	58	37	Normal
411	Yes	White-Caucasian	Never smoked	4.80	8.00	30	33.1	118	56	38.1	Normal
412	Yes	White-Caucasian	Smoker	4.40	9.00	34	34.6	128	78	39	C-Section
413	Yes	White-Caucasian	Ex-Smoker			32	26.6	105	60	38.1	Normal
414	No	White-Caucasian	Ex-Smoker	4.60	8.20	27	32.3	117	81	36.6	C-Section
415	Yes	White-Caucasian	Ex-Smoker	4.80	7.80	24	25	104	60	38.4	C-Section
416	No	White-Caucasian	Smoker	6.60	5.00	32	21.4	100	60	37.3	Normal
417	Yes	White-Caucasian	Ex-Smoker	5.60	5.50	33	29.8	112	60	34.6	Normal
418	No	White-Caucasian	Never smoked	6.40	6.10	38	23.2	133	76	37	Normal
419	Yes	White-Caucasian	Ex-Smoker		8.60	37	28	115	76	39.1	Normal
420	Yes	White-Caucasian	Never smoked	4.70	8.40	31	29.2	100	60	40	C-Section
421	Yes	White-Caucasian	Ex-Smoker	5.50	8.40	29	34.7	118	70	39.1	C-Section
422	Yes	White-Caucasian	Ex-Smoker	5.10	7.80	28	30.9	112	70	38.2	Instrument
423	Yes	White-Caucasian	Never smoked	4.40	8.30	29				38	Normal
424	Yes	White-Caucasian	Never smoked	4.10	8.80	25	35.6	140	80	40.1	Normal
425	Yes	White-Caucasian	Never smoked	4.30	8.50	38	34.9	114	58	37.5	C-Section
426	No	White-Caucasian	Never smoked	4.70	8.10	39	31.1	110	60	37.2	C-Section
427	Yes	White-Caucasian	Never smoked	4.20	8.60	26	31.2	105	60	36	C-Section
428	Yes	White-Caucasian	Never smoked	4.30	8.10	36	21.9	120	70	38.1	Instrument
429	Yes	White-Caucasian	Never smoked	4.80	11.80	38	32.4	100	65	37.5	Normal
430	No	White-Caucasian	Smoker	5.10	9.50	30	38.4	100	60	37.2	Normal
431	Yes	Southasian	Never smoked	5.00	9.10	33	22.2	110	60	38.1	C-Section
432	No	White-Caucasian	Ex-Smoker	5.10	9.90	34	60.6	150	92	38.1	C-Section
433	Yes	White-Caucasian	Ex-Smoker	5.60	8.40	34	34.6	120	64	37.4	C-Section
434	Yes	White-Caucasian	Never smoked			34	20.7	100	60	36.1	C-Section
435	No	White-Caucasian	Ex-Smoker	4.60	4.10	33	35.1	110	70	38.2	Normal
436	Yes	White-Caucasian	Ex-Smoker	6.30	10.20	22	36.3	126	91	37.4	Normal
437	Yes	White-Caucasian	Never smoked	6.10	10.90	28	32.7	143	83	38.2	Normal
438	Yes	White-Caucasian	Never smoked	4.40	7.80	32	30.8	121	78	39.2	Normal
439	Yes	White-Caucasian	Ex-Smoker	5.80	5.70	21	32.6	110	66	38.2	C-Section
440	Yes	White-Caucasian	Never smoked	4.20	8.00	39	21.6	105	78	39.3	Instrument
441	Yes	White-Caucasian	Ex-Smoker	5.70	7.40	35	33.5	108	62	38.3	Instrument
442	Yes	White-Caucasian	Ex-Smoker	6.90	8.90	23	38	140	90	37.5	Normal
443	Yes	White-Caucasian	Ex-Smoker	4.70	7.60	29	28.9	110	62	37.1	C-Section
444	Yes	White-Caucasian	Ex-Smoker	4.70	7.80	26	34.6	102	68	39.2	Normal
445	Yes	White-Caucasian	Ex-Smoker	4.30	6.40	30	30.4	128	82	39.6	Normal
446	No	White-Caucasian	Ex-Smoker	4.30	7.50	39	35.5	100	60	36.2	C-Section
447	Yes	Other	Smoker	5.50		29	23.8	100	62	38.6	Instrument
448	Yes	White-Caucasian	Ex-Smoker	4.30	9.60	31	27.2	109	77	38.4	C-Section
449	No	White-Caucasian	Ex-Smoker	4.30	5.90	34	29	110	65	38.2	Normal
450	Yes	White-Caucasian	Never smoked	4.60	8.10	30				38.6	Instrument
451	No	White-Caucasian	Smoker	4.90	9.00	41	43.3	157	83	37.2	Normal
452	Yes	Other	Ex-Smoker	4.60	7.90	35	33.2	120	70	37.5	Normal
453	Yes	Other	Never smoked			34	25.2	92	58	38.5	C-Section
454	Yes	Southasian	Never smoked	5.10	8.60	33	27.9	112	80	38.6	C-Section
455	No	White-Caucasian	Ex-Smoker	5.40	6.50	31	38.3	110	74	37.1	C-Section
456	Yes	Other	Never smoked	4.40	6.90	32	20.6	110	60	34	C-Section
457	Yes	White-Caucasian	Smoker	4.70	8.50	39	27.1	100	72	38.1	Instrument
458	Yes	White-Caucasian	Smoker			36	31.3	127	71	38.3	C-Section
459	Yes	White-Caucasian	Ex-Smoker	4.80	8.70	37				38.2	C-Section
460	Yes	Other	Never smoked	6.70	12.00	38	31.2	124	64	37.4	C-Section
461	Yes	White-Caucasian	Never smoked	4.30	4.80	17	22.1	90	50	38.4	Instrument
462	No	White-Caucasian	Ex-Smoker	4.60	8.40	38	37.1	103	63	39.2	Instrument
463	No	White-Caucasian	Never smoked	4.40	8.50	21	30.1	120	62	39.2	Normal
464	Yes	White-Caucasian	Ex-Smoker	5.50	9.00	42	37.6	110	70	37	C-Section
465	No	White-Caucasian	Never smoked	5.90	7.80	32	34.1	130	65	38.2	Normal
466	Yes	Other				31				38.5	Normal
467	Yes	Southasian	Never smoked	4.70	7.00	39	24.2	100	60	37.1	Normal
468	Yes	White-Caucasian	Never smoked	4.30	8.00	23	20.7	90	50	39.6	Normal
469	Yes	Other	Ex-Smoker	4.90	8.80	27	25.9	122	67	38.2	Normal
470	No	White-Caucasian	Ex-Smoker	5.80	7.20	36	41	130	85	39	C-Section
471	Yes	White-Caucasian	Never smoked	4.00	8.00	32	31.5	118	70	39.1	Normal
472	Yes	White-Caucasian	Ex-Smoker	5.90	13.90	26	31.2	128	78	37	Normal
473	No	White-Caucasian	Smoker	4.30	5.60	27	37.6	110	60	36.3	Normal
474	Yes	White-Caucasian	Never smoked	5.70	8.50	27	34.1	160	85	38.2	Normal
475	Yes	White-Caucasian	Ex-Smoker	4.00	9.60	34	18.2	120	80	39	Normal
476	No	White-Caucasian	Never smoked	4.20	8.60	28	25.9	117	76
477	No	Other	Ex-Smoker	4.20	8.70	27	48.9	130	80	36.8	Normal
478	Yes	White-Caucasian	Ex-Smoker	6.80	9.70	33	38.5	118	72	37.2	C-Section
479	No	White-Caucasian	Smoker	8.10	5.50	37	34.2	112	60	39.1	C-Section
480	Yes	Southasian	Ex-Smoker	4.30	8.10	47	21.6	109	67	39.1	C-Section
481	No	White-Caucasian	Never smoked	4.70	8.00	31	25.1	118	73	38.6	C-Section
482	No	White-Caucasian	Smoker	4.60	5.50	25	45.1	120	74	37.5	Normal
483	Yes	White-Caucasian	Ex-Smoker	5.90	9.30	28	30.5	127	65	34.2	C-Section
484	Yes	White-Caucasian	Ex-Smoker	3.60	9.90	29	22.5	100	60	38.6	Normal
485	Yes	White-Caucasian	Never smoked	4.60	8.40	30	26.1	118	60	34.2	C-Section
486	No	Other	Ex-Smoker	4.30	9.00	23	18.5	96	58	40.1	Normal
487	Yes	Other	Never smoked	3.90	8.40	34	26.2	110	70	38	C-Section
488	Yes	Southasian	Never smoked	5.00	7.70	28	25.8	115	81	38.2	Normal
489	Yes	White-Caucasian	Never smoked	4.80	8.30	41	21.9	134	83	38.3	Normal
490	Yes	White-Caucasian	Ex-Smoker	5.10	3.30	31	34.8	120	76	38.3	C-Section
491	Yes	White-Caucasian	Never smoked	4.50	8.80	33	42.2	110	70	38.2	C-Section
492	Yes	White-Caucasian	Smoker	6.60	7.60	27	36	120	80	36.2	C-Section
493	Yes	White-Caucasian	Ex-Smoker	4.20	8.40	39	26.6	105	60	39.4	C-Section
494	No	White-Caucasian	Never smoked	4.80	10.60	26	20.9	116	68	38.1	Normal
495	No	White-Caucasian	Never smoked	5.20	10.30	35	35.7	127	81	37.5	C-Section
496	No	Other	Smoker	4.90	8.00	22	36.7	100	60	38.1	C-Section
497	No	White-Caucasian	Smoker	4.60	10.40	28	30.5	112	78	38.3	C-Section
498	Yes	White-Caucasian	Never smoked	5.60	10.10	44	32.7	136	78	37.4	C-Section
499	Yes	White-Caucasian	Never smoked	4.20	7.80	27	27.5	118	78	38	C-Section
500	Yes	White-Caucasian	Never smoked	4.60	7.80	37	17.2	108	62	38.3	Normal
501	Yes	Other	Never smoked	4.60	9.20	41	40.5	127	104
502	No	White-Caucasian	Never smoked	5.40	7.70	21	36.8	100	70	38.1	Normal
503	Yes	Other				34				38.4	C-Section
504	No	Southasian	Never smoked	5.20	8.40	27	22.1	100	60	38.6	C-Section
505	Yes	White-Caucasian	Never smoked	4.60	8.40	23	37.5	120	70	40	Normal
506	Yes	White-Caucasian	Ex-Smoker	4.50	7.80	38	32.2	116	72	37.3	C-Section
507	Yes	Other	Smoker	5.80	7.20	37	29.7	120	60	38.6	C-Section
508	No	Other	Ex-Smoker	4.40	8.00	24	30.9	112	64	39	C-Section
509	No	White-Caucasian	Ex-Smoker	4.30	8.10	33	23.9	106	58	38	Normal
510	Yes	White-Caucasian	Never smoked	4.60	8.30	32	27.4	120	60	35	C-Section
511	No	Southasian	Never smoked	5.20	11.80	34	15.5	130	75	38.4	Normal
512	Yes	White-Caucasian	Smoker	4.50	9.40	37	39.1	120	65	38.3	Normal
513	Yes	Other	Never smoked	5.40	10.70	26	30.8	119	74	39	C-Section
514	No	White-Caucasian	Never smoked			32	35.4	135	77	30.6	Instrument
515	Yes	Other	Never smoked	4.30	7.10	32	24.9	100	60	38.1	Normal
516	Yes	White-Caucasian	Ex-Smoker			30	41.1	132	68	37.6	Normal
517	No	White-Caucasian	Smoker			19	20.7	100	60	38.1	Instrument
518	Yes	Other	Never smoked	4.50	9.40	30	40	134	80	38.2	C-Section
519	No	White-Caucasian	Ex-Smoker	5.00	9.00	33	25.7	105	70	38.1	C-Section
520	Yes	Southasian		4.80	8.00	35				37	C-Section
521	Yes	Southasian	Never smoked	6.10	11.00	30	24.2	85	50	37.6	Normal
522	Yes	White-Caucasian	Ex-Smoker	4.40	7.80	35	23.9	115	80	38.1	Normal
523	No	White-Caucasian	Smoker	4.90	8.90	36	33.6	110	60	38.3	Normal
524	Yes	White-Caucasian	Never smoked	4.00	8.00	31	22.3	105	70	38.1	C-Section
525	No	Other	Ex-Smoker			39	36.7	120	80	38.1	C-Section
526	Yes	White-Caucasian	Ex-Smoker	4.60	8.30	31	42.4	120	78	38.3	Normal
527	Yes	White-Caucasian	Never smoked	4.40	8.60	32	20.9	130	70	38.3	Normal
528	Yes	Other	Never smoked	5.10	6.50	22	25.5	110	62	39.3	C-Section
529	Yes	White-Caucasian	Never smoked	3.90	8.70	39	20.8	115	60	40.3	Normal
530	Yes	Southasian	Never smoked	4.60	10.10	40	22.9	130	70	37	C-Section
531	Yes	White-Caucasian		4.60	9.90	40				37.1	C-Section
532	Yes	White-Caucasian	Ex-Smoker	4.30	9.50	35	23.3	125	70	39.5	Instrument
533	No	White-Caucasian	Never smoked	5.60	8.00	29	30.6	110	72	38.1	C-Section
534	Yes	White-Caucasian	Never smoked	5.40	9.40	37	37.6	114	78	37.3	Normal
535	Yes	White-Caucasian	Never smoked			33	29	144	88	38	C-Section
536	No	White-Caucasian	Never smoked	4.60	7.80	23	18.5	100	70	38	Instrument
537	Yes	Southasian	Never smoked			38	33.5	124	74	38.2	C-Section
538	No	Southasian	Ex-Smoker			33	24.9	110	60	38.3	Instrument
539	Yes	White-Caucasian	Ex-Smoker			25	31.8	122	72	38.1	C-Section
540	No	White-Caucasian	Smoker	5.40	9.60	26	37.9	120	60	38.2	Normal
541	No	White-Caucasian	Never smoked	4.40	8.60	29	23.9	120	80	37.1	Normal
542	Yes	White-Caucasian	Never smoked	5.70	7.70	27	37.6	112	77	37.4	C-Section
543	Yes	White-Caucasian	Never smoked			31	24.6	104	73	38	Normal
544	Yes	Other	Never smoked	5.50	8.90	34	27.2	110	80	37.3	C-Section
545	No	White-Caucasian	Smoker	6.10	5.40	27	40.9	109	87	35.5	Normal
546	No	White-Caucasian	Smoker	5.60	7.30	36	41.4	120	78	37.4	C-Section
547	No	White-Caucasian	Smoker	4.40	8.10	29	35.8	100	50	38.2	C-Section
548	Yes	White-Caucasian	Smoker	4.30	7.90	27	38.4	124	79	37.5	Normal
549	No	White-Caucasian	Smoker	3.80	8.20	28	30.7	130	80	36	Instrument
550	Yes	White-Caucasian	Smoker	7.00	9.90	32	40.9	157	87	39.4	C-Section
551	No	White-Caucasian	Smoker			22	25.9	128	79	38	Normal
552	Yes	Other	Never smoked	5.40	8.80	37	26.5	110	65	38.5	C-Section
553	Yes	Other	Ex-Smoker	4.10	7.80	36	29.8	105	60	40	Normal
554	Yes	White-Caucasian	Never smoked	4.90	4.90	25	30	112	81	39.1	C-Section
555	Yes	White-Caucasian	Ex-Smoker	4.70	7.80	24	32	107	72	38.6	Instrument
556	Yes	White-Caucasian	Ex-Smoker	5.20	8.00	28	38.3	110	60	34	C-Section
557	Yes	White-Caucasian	Ex-Smoker	4.70	8.20	29	27.9	112	60	39.1	C-Section
558	Yes	White-Caucasian	Ex-Smoker	5.10	8.10	34	40.8	128	70	38.1	C-Section
559	Yes	White-Caucasian	Never smoked			30	29.4	109	85	37.5	C-Section
560	Yes	White-Caucasian	Never smoked	4.40	11.70	34	29.8	115	82	37.4	Normal
561	Yes	White-Caucasian	Never smoked	4.20	7.20	30	27.8	100	20	39	Normal
562	Yes	White-Caucasian	Never smoked	3.20	8.20	27	17.9	100	60	39.1	Normal
563	No	Southasian	Ex-Smoker	4.70	8.80	22	24.2	115	75	38.2	Instrument
564	Yes	White-Caucasian		4.00	8.10	26				38.1	C-Section
565	No	White-Caucasian	Smoker	6.00	7.60	32	23.4	98	52	37.6	Normal
566	Yes	White-Caucasian	Smoker			34	41.6	114	78	36.5	C-Section
567	No	White-Caucasian	Ex-Smoker	5.9	4.9	34	47.9	100	70	41	C-Section
568	No	White-Caucasian	Never smoked	4.1	8.3	26	19.7	114	76	38	C-Section
569	No	White-Caucasian	Never smoked	4.7	8.2	30	34	121	81	39	Normal
570	Yes	White-Caucasian	Ex-Smoker	5	8.8	32	34.4	125	71	38.2	Normal
571	No	Southasian	Never smoked	5.2	8.2	36	23.3	100	70	40.3	C-Section
572	No	Southasian	Never smoked	6	5.9	24	38.6	120	64	39.2	Normal
573	No	White-Caucasian	Never smoked	5.1	8.7	31	33.5	132	72	39.2	Normal
574	Yes	White-Caucasian	Never smoked	5	8.3	34	37.6	100		38	C-Section
575	Yes	White-Caucasian		4.6	8.5	37				38.4	Normal
576	Yes	Southasian	Never smoked	5	8.4	40	29.6	100	64	37.4	C-Section
577	No	Other	Smoker	5.2	8.4	24	16.9	110	68	36.6	Normal
578	No	White-Caucasian	Never smoked	4.6	9.3	20		120	60	38.3	Normal
579	Yes	White-Caucasian	Ex-Smoker	6.2	9.1	28	34	116	72	35	Normal
580	Yes	Southasian	Ex-Smoker	5	10.8	40	25.2	123	73	38.1	C-Section
581	No	White-Caucasian	Never smoked	4.2	8.7	32	30.8	130	75	32.2	C-Section
582	No	Southasian	Never smoked	4.2	8.8	41	25.2	120	72
583	No	White-Caucasian	Ex-Smoker	4.2	4.9	22	34.5	100	56	40.1	Normal
584	No	White-Caucasian	Never smoked	6.3	6.9	40	41	128	80	37.6	C-Section
585	Yes	Southasian	Ex-Smoker	4.4	8	34	41.9	108	65
586	No	White-Caucasian	Ex-Smoker	4.70	7.80	38	30.3	138	88	37.3	Normal
587	No	White-Caucasian	Smoker	6.60	4.30	28	28	95	55	37.4	Normal
588	Yes	White-Caucasian	Ex-Smoker	5.40	9.00	36	30.1	110	70	38.1	Normal
589	No	White-Caucasian	Ex-Smoker	4.60	8.60	37	47.5	110	70	37.2	Normal
590	Yes	Southasian	Never smoked	4.90	8.30	29	21.8	96	65	37.5	C-Section
591	No	Other		7.10	10.90	36				38.2	C-Section
592	No	White-Caucasian	Ex-Smoker	5.60	6.10	44	28.7	110	70	37.4	Normal
593	Yes	Other	Ex-Smoker	4.90	7.20	40	23.5	103	67	37	C-Section
594	Yes	White-Caucasian	Smoker	5.90	7.00	38	43.6	132	88	37.6	Normal
595	No	White-Caucasian	Ex-Smoker			38	48.3	132	76	32.6	C-Section
596	Yes	White-Caucasian	Never smoked			32	21.1	90	60	38	Normal
597	No	White-Caucasian	Never smoked	5.20	8.50	32	34	119	81	38.2	Normal
598	No	White-Caucasian	Smoker	5.90	16.40	32	20	94	49
599	Yes	White-Caucasian	Ex-Smoker	4.70	8.00	30	25.5	110	60	37.2	Normal
600	Yes	White-Caucasian	Ex-Smoker	6.40	9.20	27	41.9	130	80	38	Normal
601	No	White-Caucasian	Smoker	4.40	8.00	27	33.6	128	70	37.5	Normal
602	No	White-Caucasian	Smoker	9.50		25	39.2	125	72	37	C-Section
603	No	White-Caucasian	Ex-Smoker	4.90	7.50	24	37.6	120	74	39.5	Normal
604	No	White-Caucasian	Ex-Smoker	5.80	8.50	25	37.6	105	60	39.2	Normal
605	No	Other	Ex-Smoker	4.50	8.00	24				40.4	Normal
606	No	White-Caucasian	Smoker	5.60	7.10	20	42	130	78	37.3	C-Section
607	No	White-Caucasian	Ex-Smoker	5.20	9.00	19	32.3	110	60	35	Normal
